# Supplementary material for: Controlled Release of Chlorogenic Acid from Polyvinyl Alcohol/Poly(γ-Glutamic Acid) Blended Electrospun Nanofiber Mats with Potential Applications in Diabetic Foot Treatment
Source: Polymers (Basel). 2021 Aug 31;13(17):2943. doi: 10.3390/polym13172943 (PMC8434031; doi:10.3390/polym13172943)
Supplement: Supplementary file 1 [file polymers-13-02943-s001.zip]

Archive with 1 entries (1 files):
- polymers-1312890-supplementary.pdf
